# Supplementary material for: Synthesis and Biological Properties of Fluorescent Strigolactone Mimics Derived from 1,8-Naphthalimide
Source: Molecules. 2024 May 12;29(10):2283. doi: 10.3390/molecules29102283 (PMC11124091; doi:10.3390/molecules29102283)
Supplement: Supplementary file 1 [file molecules-29-02283-s001.zip]

Archive with 1 entries (1 files):
- molecules-2959537-supplementary.pdf
